# Supplementary material for: Activation of ChvG-ChvI regulon by cell wall stress confers resistance to β-lactam antibiotics and initiates surface spreading in Agrobacterium tumefaciens
Source: PLoS Genet. 2022 Dec 8;18(12):e1010274. doi: 10.1371/journal.pgen.1010274 (PMC9731437; doi:10.1371/journal.pgen.1010274)
Supplement: S1 Table — Genes related to cell wall synthesis and remodeling, cell envelope homeostasis, and signalling are shown following 16 hours of PBP1a depletion. Two-component signalling systems are shaded together. The degree of differential regulation is indicated by shading in the log2FC column: red indicates downregulation, white indicates no significant change, and teal indicates upregulation. (XLSX) [file pgen.1010274.s014.xlsx]

## Sheet: S1 Table
Gene Name	GeneID	Description	log2 FC	p value
Cell wall synthesis and remodeling
pbp1a	Atu1341	class A penicillin-binding protein 1a	-7.2	0
pbp1b1	Atu0103	class A penicillin-binding protein 1b	0.78	1.19e-45
pbp1b2	Atu0931	class A penicillin-binding protein 1b	0.55	5.5e-14
pbp1c	Atu3694	class A penicillin-binding protein 1c	0.12	0.10308
mtgA	Atu2720	monofunctional glycosyltransferase	-0.19	0.058441
pbp3a	Atu2100	class B penicillin-binding protein 3a	0.71	2.86e-13
pbp3b	Atu1064	class B penicillin-binding protein 3b	-0.14	0.086185
ftsW	Atu2095	SEDS protein	0.94	2.7e-23
rgsM	Atu4178	DD-endopeptidase	1.72	5.4e-132
-	Atu1832	DD-endopeptidase	0.41	0.01114
mepA	Atu0186	DD/LD-endopeptidase	1.93	1.89e-77
-	Atu2133	LD-transpeptidase	1.84	5.47e-85
-	Atu3332	LD-transpeptidase	1.91	2.29e-114
-	Atu0844	LD-transpeptidase	-4.95	4.51e-90
-	Atu2336	LD-transpeptidase	-1.99	5.57e-51
-	Atu0290	soluble lytic transglycosylase	2.46	4.7e-16
-	Atu0572	soluble lytic transglycosylase	-4.65	3.7e-125
-	Atu2112	soluble lytic transglycosylase	5.17	1.1e-104
-	Atu1221	NLpC/p60 superfamily	4.21	9.04e-21
-	Atu0933	beta-lactamase class D	2.37	2.22e-54
Cell envelope homeostasis
palA	Atu3713	omp16 protein	1.64	2.58e-51
tolB	Atu3714	tolB protein	2.26	1.55e-116
tolA	Atu3715	conserved hypothetical protein	2.06	1.98e-293
tolR	Atu3716	tolR protein	2.06	3.97e-143
tolQ	Atu3717	tolQ Protein	1.74	7.55e-34
ropB	Atu1131	OmpA-like outer membrane protein	5.04	1.4e-149
-	Atu1877	OmpA-like outer membrane protein	3.3	3.5e-159
-	Atu1155	periplasmic sensor creD	4.38	0
-	Atu2760	lipoprotein transporter	2.57	3.4e-108
Signaling
virA	Atu6166	two component sensor kinase	0.52	1.56e-13
virG	Atu6178	two component response regulator	4.02	0
	Atu4639	two component sensor kinase	2.74	2.9e-99
	Atu4638	two component response regulator	3.21	2.32e-68
rem	Atu0573	OmpR-type transcriptional regulator	-2.58	4.53e-89
visN	Atu0524	LuxR-type transcriptional regulator	-0.17	0.034462
visR	Atu0525	LuxR-type transcriptional regulator	0.16	0.114024
exoR	Atu1715	eps production negative regulator	2.2	1.64e-37
chvG	Atu0033	two component sensor kinase	1.41	4e-62
chvI	Atu0034	two component response regulator	2.27	3.6e-95
