# Supplementary material for: Activation of ChvG-ChvI regulon by cell wall stress confers resistance to β-lactam antibiotics and initiates surface spreading in Agrobacterium tumefaciens
Source: PLoS Genet. 2022 Dec 8;18(12):e1010274. doi: 10.1371/journal.pgen.1010274 (PMC9731437; doi:10.1371/journal.pgen.1010274)
Supplement: S2 Table — Descriptions of bacterial strains and plasmids used in this study. References and sources are provided when relevant. (XLSX) [file pgen.1010274.s015.xlsx]

## Sheet: S2 Table
Strain or Plasmid	Relevant Genotype, Features or Characteristics	Source or Reference
Source Plasmids
pNTPS139	Kmr; Suicide vector containing oriT and sacB	D. Alley
pFLGC-2	Kmr, Pvan expression vector containing oriV and MCS with c-terminal flag tag	1
Deletion Plasmids
pNTPS138∆chvI	Kmr Sucs; deletion plasmid for chvI	2
pNTPS138∆rem	Kmr Sucs; deletion plasmid for rem	3
pNTPS139∆exoA	Kmr Sucs; deletion plasmid for exoA	This Study
pNTPS139∆T6SSpro	Kmr Sucs; deletion plasmid for T6SSpro	This Study
Expression Plasmids
pFLGC-2exoR-flag	Kmr, Pvan expression vector containing exoR with c-terminal flag tag	This Study
E. coli strains
DH5α	Cloning strain	Life Technologies
S17-1	Smr;RP4-2 TC::MU Km-Tn7; for plasmid mobilization	4
A. tumefaciens strains
C58	Parent strain	5
C58∆exoR	∆exoR	2
C58∆chvG	∆chvG	6
C58∆chvI	∆chvI	6
C58∆tetRA::a-attTn7 (WT)	Replacement of the tetRA locus with an artificial attTn7 site	3
C58∆tetRA::a-attTn7 ∆rem	∆rem	3
C58∆tetRA::a-attTn7 ∆exoA	∆exoA	This Study
C58∆tetRA::a-attTn7 ∆T6SSpro	∆T6SSpro	This Study
C58∆tetRA::a-attTn7 ∆pbp1b1	∆pbp1b1	7
C58∆tetRA::a-attTn7 ∆pbp1b2	∆pbp1b2	7
C58∆tetRA::a-attTn7 ∆pbp1c	∆pbp1c	7
C58∆tetRA::a-attTn7 ∆mtgA	∆mtgA	7
C58∆tetRA::a-attTn7 ∆pbp1b1,∆pbp1b2	∆pbp1b1,∆pbp1b2	7
C58∆tetRA::a-attTn7 ∆pbp1b1, ∆pbp1b2, ∆pbp1c	∆pbp1b1,∆pbp1b2,∆pbp1c (∆3pbp)	7
C58∆tetRA::mini-Tn7-GM-Plac -pbp1a, ∆pbp1a	Chromosome-based complementation of ∆pbp1a with C58∆tetRA::mini-Tn7-GM-Plac-pbp1a allowing depletion of PBP1a under control of the lac promoter	7
C58 ∆tetRA::mini-Tn7-GM-Plac -pbp1a, ∆pbp1a, ∆rem	∆rem in PBP1a depletion background	This Study
C58 ∆tetRA::mini-Tn7-GM-Plac -pbp1a, ∆pbp1a, ∆exoA	∆exoA in PBP1a depletion background	This Study
C58 ∆tetRA::mini-Tn7-GM-Plac -pbp1a, ∆pbp1a, ∆T6SSpro	∆T6SSpro in PBP1a depletion background	This Study
C58 ∆tetRA::mini-Tn7-GM-Plac -pbp1a, ∆pbp1a, ∆chvI	∆chvI in PBP1a depletion background	This Study
C58∆tetRA::a-attTn7 ∆pbp1b1, ∆pbp1b2, ∆pbp1c	∆pbp1b1,∆pbp1b2,∆pbp1c (∆3pbp)	7
C58∆tetRA::mini-Tn7-GM-Plac -pbp1a, ∆pbp1a	Chromosome-based complementation of ∆pbp1a with C58∆tetRA::mini-Tn7-GM-Plac-pbp1a allowing depletion of PBP1a under control of the lac promoter	7
C58∆tetRA::a-attTn7 + pFLGC-2exoR-flag	Kmr, Constiuitive expression of ExoR-FLAG	This Study
C58∆tetRA::mini-Tn7-GM-Plac -pbp1a, ∆pbp1a + pFLGC-2exoR-flag	Kmr, Constiuitive expression of ExoR-FLAG in the PBP1a depletion background	This Study
S. meliloti strains
Rm2011	Wild type, Strr	8
Rm2011 rgsP-egfp, ∆5pbp	Rm2011 rgsP-egfp carrying markerless deletions of mrcA2, mcrB, pbp, pbpC and SMc02856 ∆5pbp	7
Rm2011 rgsP-egfp mrcA1 depletion	Rm2011 rgsP-egfp carrying markerless deletion of mrcA1, curable complementation plasmid pGCH14-mrcA1, and pSRKKm as a source of lacI to cure pGCH14-mrcA1, Gmr Kmr	7
C. crescentus strains
NA1000	Wild type	Hallez Lab
References
1. Thanbichler M, Iniesta AA, Shapiro L. A comprehensive set of plasmids for vanillate- and xylose-inducible gene expression in Caulobacter crescentus. Nucleic Acids Res. 2007;35: e137–e137. doi:10.1093/nar/gkm818
2. Tomlinson AD, Ramey-Hartung B, Day TW, Merritt PM, Fuqua C. Agrobacterium tumefaciens ExoR represses succinoglycan biosynthesis and is required for biofilm formation and motility. Microbiology (N Y). 2010;156: 2670–2681. doi:10.1099/mic.0.039032-0
3. Figueroa-Cuilan W, Daniel JJ, Howell M, Sulaiman A, Brown PJB. Mini-Tn7 insertion in an artificial attTn7 site enables depletion of the essential master regulator ctrA in the phytopathogen Agrobacterium tumefaciens. Appl Environ Microbiol. 2016;82. doi:10.1128/AEM.01392-16
4. Simon R, Priefer U, Pühler A. A broad host range mobilization system for in vivo genetic engineering: transposon mutagenesis in gram negative bacteria. Bio/Technology. 1983;1: 784–791. doi:10.1038/nbt1183-784
5. Watson B, Currier TC, Gordon MP, Chilton MD, Nester EW. Plasmid required for virulence of Agrobacterium tumefaciens. J Bacteriol. 1975;123: 255–64. doi:10.1128/jb.123.1.255-264.1975
6. Heckel BC, Tomlinson AD, Morton ER, Choi JH, Fuqua C. Agrobacterium tumefaciens ExoR controls acid response genes and impacts exopolysaccharide synthesis, horizontal gene transfer, and virulence gene expression. J Bacteriol. 2014;196: 3221–3233. doi:10.1128/JB.01751-14
7. Williams MA, Aliashkevich A, Krol E, Kuru E, Bouchier JM, Rittichier J, et al. Unipolar peptidoglycan synthesis in the Rhizobiales requires an essential class A penicillin-binding protein. mBio. 2021;12. doi:10.1128/mBio.02346-21
8. Casse F, Bouchier C, Julliot JS, Michel M, Denarie J. Identification and characterization of large lasmids in Rhizobium meliloti using agarose gel electrophoresis. J Gen Microbiol. 1979;113: 229–242. doi:10.1099/00221287-113-2-229
