# Supplementary material for: Activation of ChvG-ChvI regulon by cell wall stress confers resistance to β-lactam antibiotics and initiates surface spreading in Agrobacterium tumefaciens
Source: PLoS Genet. 2022 Dec 8;18(12):e1010274. doi: 10.1371/journal.pgen.1010274 (PMC9731437; doi:10.1371/journal.pgen.1010274)
Supplement: S3 Table — The sequences of primers used to construct plasmids and strains in this study are provided. All primers were ordered from IDT. (XLSX) [file pgen.1010274.s016.xlsx]

## Sheet: S3 Table
Primers for construction of deletion vectors used in A. tumefaciens
Synthesized DNA	Sequence (5’ – 3’)
exoA P1 Forward SpeI	GCACACTAGTCGAGATCATCCTGCG
exoA P2 Reverse	AAGCTTGGTACCGAATTCAAGACCTTCCATGATTTG
exoA P3 Forward	GAATTCGGTACCAAGCTTAAAGGCTGTCTCATGACC
exoA P4 Reverse BamHI	CTGTCCTAGGCTTCCATCCTGAGAAGCG
exoA P5 Forward	TGCTGGTGACGAGTTCTCCGG
exoA P6 Reverse	AGTACCTGCACCACGCGG
rem P5 Forward	CATTATTTCCACGGCGAAAACTTCACCTC
rem P6 Reverse	GACCCGTGAAGCCATTGACGAC
T6SSpro P1 Forward SpeI	GCACACTAGTGCCTCTCCTGAACTTGTCAGC
T6SSpro P2 Reverse	AAGCTTGGTACCGAATTCATGTCGCATATCGATCTCAATCGCC
T6SSpro P3 Forward	GAATTCGGTACCAAGCTTTTGGATACACAGCATGTTAAAAG
T6SSpro P4 Reverse BamHI	CTAGCCTAGGGCTATCCGGTACAGTTCTTCG
T6SSpro P5 Forward	CGAGGTTCAGCAGGCAGACATTG
T6SSpro P6 Reverse	GCTTTCATCGGTGCCCGC
chvI P5 Forward	CGGCAGCAGGTAGTTCAGCAC
chvI P6 Reverse	CAGTGACAACACGATATTGACCAGCG
exoR Forward NdeI	GCACCATATGCTGAAATGTGAAGCCAACGTTTTAAAG
exoR Reverse AgeI	GCACACCGGTTATCCGGATCGTTGAACTGCAT
pVMCS Forward	GATGGCTTCCATGTCGGCA
pVMCS Reverse	GTAAAACGACGGCCAGTGAATG
